# Supplementary material for: Expression of intra-tumoral necrosis-associated cytokine pattern correlated with prognosis and immune status in glioma
Source: Front Mol Neurosci. 2023 Jul 3;16:1117237. doi: 10.3389/fnmol.2023.1117237 (PMC10352027; doi:10.3389/fnmol.2023.1117237)
Supplement: Supplementary Table 1 — Primer information of the 13 genes enriched in cytokine activity (GO: 0005125). [file Table_1.XLSX]

## Sheet: Sheet1
Primer Name	Sequence (5' to 3')	Base	Purificaiton Method	Molecular Weight	TM
mouse ACTB-F	ACTGTCGAGTCGCGTCC	17	PAGE	5162.24	57.02
mouse ACTB-R	CTGACCCATTCCCACCATCA	20	PAGE	5941.87	57.45
mouse CCL8-F	CCAGAGAAGCTGACTGGGC	19	PAGE	5862.65	59.48
mouse CCL8-R	CATACCCTGCTTGGTCTGGAA	21	PAGE	6397.06	57.57
mouse CXCL10-F	GAGAGACATCCCGAGCCAAC	20	PAGE	6104.87	59.50
mouse CXCL10-R	TCAACACGTGGGCAGGATAG	20	PAGE	6190.88	57.45
mouse CXCL11-F	TGGAACATGCAGCCACGTAT	20	PAGE	6125.90	55.40
mouse CXCL11-R	CCACAGAAGGTAGCGTGGAG	20	PAGE	6215.86	59.50
mouse CXCL3-F	TGCACCCAGACAGAAGTCATAG	22	PAGE	6737.30	57.67
mouse CXCL3-R	ACATCCAGACACCGTTGGG	19	PAGE	5797.67	57.32
mouse CXCL9-F	GAGCAGTGTGGAGTTCGAGG	20	PAGE	6277.84	59.50
mouse CXCL9-R	CCGGATCTAGGCAGGTTTGA	20	PAGE	6172.86	57.45
mouse IFNG-F	AGACAATCAGGCCATCAGCA	20	PAGE	6103.92	55.40
mouse IFNG-R	TGGACCTGTGGGTTGTTGAC	20	PAGE	6194.84	57.45
mouse IL10-F	CCTGGGTGAGAAGCTGAAGAC	21	PAGE	6520.06	59.52
mouse IL10-R	TTGTAGACACCTTGGTCTTGGA	22	PAGE	6756.28	55.81
mouse IL1A-F	AACGTCAAGCAACGGGAAGA	20	PAGE	6192.93	55.40
mouse IL1A-R	GCTGATCTGGGTTGGATGGT	20	PAGE	6234.84	57.45
mouse IL1B-F	TGCCACCTTTTGACAGTGATG	21	PAGE	6412.08	55.61
mouse IL1B-R	ATGTGCTGCTGCGAGATTTG	20	PAGE	6178.87	55.40
mouse IL1RN-F	CCTGTCCAGGATGGTTCCTC	20	PAGE	6059.82	59.50
mouse IL1RN-R	TTCCTCAGGCCCCAATGATG	20	PAGE	6052.86	57.45
mouse IL6-F	GAGCCCACCAAGAACGATAG	20	PAGE	6128.90	57.45
mouse IL6-R	GTTGTCACCAGCATCAGTCC	20	PAGE	6052.86	57.45
mouse PPBP-F	CTGCCCACTTCATAACCTCCA	21	PAGE	6246.07	57.57
mouse PPBP-R	ACTCCTGGCCTGTACACATT	20	PAGE	6027.88	55.40
mouse TNFSF11-F	CCATTTGCACACCTCACCATC	21	PAGE	6246.07	57.57
mouse TNFSF11-R	GCCGAAAGCAAATGTTGGCG	20	PAGE	6190.88	57.45
